# Supplementary material for: Recombinant Human Prolidase (rhPEPD) Induces Wound Healing in Experimental Model of Inflammation through Activation of EGFR Signalling in Fibroblasts
Source: Molecules. 2023 Jan 14;28(2):851. doi: 10.3390/molecules28020851 (PMC9867103; doi:10.3390/molecules28020851)
Supplement: Supplementary file 1 [file molecules-28-00851-s001.zip]

Archive with 1 entries (1 files):
- molecules-2129695-supplementary.pdf
